# Supplementary material for: The scope of antimicrobial resistance in residential aged care facilities determined through analysis of Escherichia coli and the total wastewater resistome
Source: Microbiol Spectr. 2023 Oct 3;11(6):e00731-23. doi: 10.1128/spectrum.00731-23 (PMC10715142; doi:10.1128/spectrum.00731-23)
Supplement: Table S1 — Overview of antibiotic resistance profiles. [file spectrum.00731-23-s0002.xlsx]

## Sheet: Sheet1
Table S1. Overview of antibiotic resistance profiles, with MIC and gene profiles (0 = absent or 1 = present) of wastewater E. coli isolated from Facility 1 and 2 and from Retirement, Adelaide, Australia.
					Resistance profile								Resistance genes																																Mutations
ID	Isolatation site	ST	Phylogroup	MDR	FEP_R	CAZ_R	PIP_TZ_R	CIP_R	GEN_R	MER_R	SXT_R	COL_R	AAC3_IId	AAC3_IIe	AAC3_VIa	aadA2	aadA5	APH3_Ib	APH3_	APH6_Id	ANT3	CTXM15	CTXM27	CTXM62	CMY59	ADH_1	OXA_1	OXA_181	TEM1	TEM30	TEM116	TEM182	dfrA1	dfrA5	dfrA7	dfrA12	dfrA14	dfrA17	Sul1	Sul2	QnrS1	QnrB4	QnrB20	AAC6_IB_cr	gyrA_pS83L	gyrA_pD87N	gyrA_pD87Y	parC_pS80I	parC_pE84V
EC2330	Facility 1	ST1722	F	MDR	0.5	64	4	0.25	2	0.06	>8	16	0	0	0	0	0	1	0	1	0	0	0	0	0	1	0	0	1	0	0	0	0	0	0	0	0	1	1	1	0	1	0	0	0	0	0	0	0
EC2298	Facility 1	ST1722	F	MDR	0.25	128	4	0.5	1	0.125	>8	1	0	0	0	0	0	1	0	1	0	0	0	0	0	1	0	0	1	0	0	0	0	0	0	0	0	1	1	1	0	1	0	0	0	0	0	0	0
ECA693	Facility 1	ST131	B2	MDR	>64	>64	>32	>64	8	0.062	>8	1	0	0	0	0	1	1	0	1	0	1	0	0	0	0	1	0	0	0	0	0	0	0	0	0	0	1	1	1	0	0	0	1	1	1	0	1	1
EC6055	Facility 1	ST131	B2	MDR	4	4	32	32	1	0.03	>8	1	0	0	0	0	1	0	0	0	0	1	0	0	0	0	1	0	0	0	0	0	0	0	0	0	0	1	1	0	0	0	0	1	1	1	0	1	1
EC6048	Facility 1	ST131	B2	NMDR	0.125	0.5	4	8	0.5	0.03	2	2	0	0	0	0	0	0	0	0	0	0	1	0	1	0	0	0	0	0	0	0	0	0	0	0	0	0	0	0	0	0	0	1	1	1	0	1	1
EC6117	Facility 1	ST131	B2	NMDR	>64	32	2	64	2	0.031	0.125	2	0	0	0	0	0	0	0	0	0	0	1	0	0	0	0	0	0	0	0	0	0	0	0	0	0	0	0	0	0	0	0	0	1	1	0	1	1
EC3084	Facility 1	ST131	B2	MDR	8	32	4	32	1	0.06	16	1	0	0	0	0	1	1	0	1	0	0	1	0	0	0	0	0	1	0	0	0	0	0	0	0	0	1	1	1	0	0	0	0	1	1	0	1	1
EC3140	Facility 1	ST131	B2	MDR	32	128	4	64	2	0.06	16	1	0	0	0	0	1	1	0	1	0	0	1	0	0	0	0	0	1	0	0	0	0	0	0	0	0	1	1	1	0	0	0	0	1	1	0	1	1
ECA217	Facility 1	ST131	B2	MDR	16	64	16	64	8	0.5	2	1	0	0	0	0	1	1	0	1	0	0	1	0	0	0	0	0	0	0	0	0	0	0	0	0	0	1	1	1	0	0	0	0	1	1	0	1	1
ECA170	Facility 1	ST131	B2	MDR	16	64	16	64	2	0.03	>8	1	0	0	0	0	1	1	0	1	0	0	1	0	0	0	0	0	0	0	0	0	0	0	0	0	0	1	1	1	0	0	0	0	1	1	0	1	1
ECA166	Facility 1	ST131	B2	MDR	32	64	8	64	1	0.008	>8	1	0	0	0	0	1	1	0	1	0	0	1	0	0	0	0	0	0	0	0	0	0	0	0	0	0	1	1	1	0	0	0	0	1	1	0	1	1
ECA676	Facility 1	ST69	D	MDR	0.125	32	16	1	1	0.031	>8	2	0	0	0	0	0	1	0	1	0	0	0	0	0	0	0	0	1	0	0	0	0	0	1	0	0	1	1	1	0	1	0	0	1	0	0	0	0
EC6026	Facility 1	ST69	D	MDR	0.125	32	8	1	1	0.03	>8	1	0	0	0	0	0	1	0	1	0	0	0	0	0	1	0	0	1	0	0	0	0	0	0	0	1	0	0	1	0	1	0	0	1	0	0	0	0
ECA682	Facility 1	ST69	D	MDR	0.125	64	32	1	4	0.5	>8	2	0	0	0	0	0	1	0	1	0	0	0	0	0	0	0	0	1	0	0	0	0	0	1	0	0	1	1	1	0	1	0	0	1	0	0	0	0
EC3100	Facility 1	-	D	MDR	0.125	16	4	0.25	0.5	0.25	>8	1	0	0	0	0	0	0	0	0	0	0	0	0	0	1	0	0	1	0	0	0	0	0	0	0	0	1	1	0	0	1	0	0	0	0	0	0	0
EC2299	Facility 1	ST38	D	MDR	16	32	4	0.03	1	0.06	>8	16	0	0	0	0	1	1	0	1	0	0	1	0	0	0	0	0	0	0	0	0	0	0	0	0	0	1	1	1	0	0	0	0	0	0	0	0	0
EC2307	Facility 1	ST38	D	MDR	0.5	32	1	2	4	0.06	8	16	0	0	0	0	1	1	0	1	0	0	1	0	0	0	0	0	0	0	0	0	0	0	0	0	0	1	1	1	0	0	0	0	0	0	0	0	0
EC5990	Facility 1	ST410	C	MDR	>128	>128	>64	>128	64	0.5	0.125	1	0	1	0	0	0	0	0	0	0	1	0	0	1	0	1	1	0	0	0	0	0	0	0	0	0	0	0	0	1	0	0	1	1	1	0	1	0
EC6044	Facility 1	ST410	C	MDR	>64	>64	>32	>64	>64	1	0.25	2	0	0	0	0	0	0	0	0	0	1	0	0	1	0	1	1	0	0	0	0	0	0	0	0	0	0	0	0	1	0	0	1	1	1	0	1	0
EC2339	Facility 1	ST635	A	MDR	2	128	2	2	2	0.03	>8	2	0	0	0	1	0	0	0	0	0	0	0	1	0	0	0	0	0	0	0	0	0	0	0	1	0	0	1	1	0	0	1	0	1	0	0	0	0
EC5978	Facility 1	ST216	A	NMDR	0.25	16	2	0.25	2	0.031	0.0625	2	0	0	0	0	0	0	0	0	0	0	0	1	0	0	0	0	0	0	0	0	0	0	0	0	0	0	0	0	0	0	0	0	1	0	0	0	0
ECA675	Facility 1	ST216	A	MDR	1	64	4	8	1	<0.0156	>8	2	0	0	0	1	0	0	0	0	0	0	0	1	0	0	0	0	0	0	0	0	0	0	0	1	0	0	1	1	0	0	1	0	1	0	0	1	0
ECA685	Facility 1	ST216	A	NMDR	2	64	4	4	4	0.031	>8	2	0	0	0	1	0	0	0	0	0	0	0	1	0	0	0	0	0	0	0	0	0	0	0	1	0	0	1	0	0	0	1	0	1	0	0	0	0
ECA174	Facility 1	ST216	A	MDR	1	64	8	2	1	0.03	>8	1	0	0	0	1	0	0	0	0	0	0	0	1	0	0	0	0	0	0	0	0	0	0	0	1	0	0	1	0	0	0	1	0	1	0	0	0	0
ECA766	Facility 2	ST1193	B2	MDR	<0.125	0.25	32	32	>64	0.015	0.5	2	1	0	0	0	0	0	0	0	0	0	0	0	0	0	0	0	1	0	0	0	0	0	0	0	0	0	0	0	0	0	0	0	1	1	0	1	0
EC6065	Facility 2	ST1193	B2	NMDR	<0.125	0.5	4	32	0.5	0.016	0.125	2	0	0	0	0	0	0	0	0	0	0	0	0	0	0	0	0	0	0	0	0	0	0	0	0	0	0	0	0	0	0	0	0	1	1	0	1	0
EC3173	Facility 2	ST216	A	MDR	1	16	4	2	2	0.06	>8	1	0	0	0	1	0	0	0	0	0	0	0	1	0	0	0	0	0	0	0	0	0	0	0	0	0	1	1	0	0	0	1	0	1	0	0	0	0
EC3112	Facility 2	ST1286	A	NMDR	<0.06	<0.25	2	32	8	0.03	0.0625	1	1	0	0	0	0	0	0	0	0	0	0	0	0	0	0	0	1	0	0	0	0	0	0	0	0	0	0	0	0	0	0	0	1	0	1	1	0
EC2210	Facility 2	ST1286	A	NMDR	0.06	0.25	1	128	128	0.03	0.015	0.5	1	0	0	0	0	0	0	0	0	0	0	0	0	0	0	0	1	0	0	0	0	0	0	0	0	0	0	0	0	0	0	0	1	0	1	1	0
EC2244	Facility 2	ST1286	A	NMDR	0.06	0.25	2	32	64	0.03	0.0625	1	1	0	0	0	0	0	0	0	0	0	0	0	0	0	0	0	1	0	0	0	0	0	0	0	0	0	0	0	0	0	0	0	1	0	1	1	0
EC2219	Facility 2	ST1286	A	NMDR	0.06	0.5	4	32	128	0.03	0.062	0.5	1	0	0	0	0	0	0	0	0	0	0	0	0	0	0	0	1	0	0	0	0	0	0	0	0	0	0	0	0	0	0	0	1	0	1	1	0
EC5869	Retirement	ST429	B2	MDR	0.25	32	4	0.25	64	0.03	0.25	2	0	0	1	0	0	0	0	0	1	0	0	0	1	0	0	0	0	0	0	0	0	0	0	0	0	0	1	0	0	0	0	0	1	0	0	0	0
EC5859	Retirement	ST429	B2	MDR	0.25	32	4	0.25	64	0.03	0.25	2	0	0	1	0	0	0	0	0	1	0	0	0	1	0	0	0	0	0	0	0	0	0	0	0	0	0	1	0	0	0	0	0	1	0	0	0	0
EC3179	Retirement	ST1286	A	NMDR	0.06	0.5	4	32	8	0.03	0.0625	1	1	0	0	0	0	0	0	0	0	0	0	0	0	0	0	0	1	0	0	0	0	0	0	0	0	0	0	0	0	0	0	0	1	0	1	1	0
EC3068	Retirement	ST1286	A	NMDR	0.06	1	2	32	32	0.03	0.03	1	1	0	0	0	0	0	0	0	0	0	0	0	0	0	0	0	1	0	0	0	0	0	0	0	0	0	0	0	0	0	0	0	1	0	1	1	0
- unknown
MDR - multidrug resistant
NMDR - non-multidrug resistant
[truncated: 14 more columns]
