# Supplementary material for: The scope of antimicrobial resistance in residential aged care facilities determined through analysis of Escherichia coli and the total wastewater resistome
Source: Microbiol Spectr. 2023 Oct 3;11(6):e00731-23. doi: 10.1128/spectrum.00731-23 (PMC10715142; doi:10.1128/spectrum.00731-23)
Supplement: Table S2 — GyrA, ParC, and ParE mutations in 35 ciprofloxacin resistant E. coli isolates. [file spectrum.00731-23-s0003.xlsx]

## Sheet: Sheet1
Table S2: GyrA, ParC and ParE mutations in 35 wastewater E. coli isolates corresponding ciprofloxacin MICs
ID	Isolatation site	ST	CIP (mg/L)	Mutations
EC2298	Facility 1	ST1722	0.5	none found
EC2299	Facility 1	ST38	0.03	none found
EC2307	Facility 1	ST38	2	none found
EC2330	Facility 1	ST1722	0.25	none found
EC2339	Facility 1	ST635	2	GyrA p.S83L
EC3084	Facility 1	ST131	32	GyrA p.S83L/ GyrA p.D87N/ ParC p.S80I/ ParC p.E84V/ParE p.I529L
EC3100	Facility 1	-	0.25	none found
EC3140	Facility 1	ST131	64	GyrA p.S83L/ GyrA p.D87N/ ParC p.S80I/ ParC p.E84V/ParE p.I529L
EC5978	Facility 1	ST216	0.25	GyrA p.S83L
EC5990	Facility 1	ST410	128	GyrA p.S83L/ GyrA p.D87N/ ParC p.S80I/ ParE p.S458A
EC6026	Facility 1	ST69	1	GyrA p.S83L
EC6044	Facility 1	ST410	64	GyrA p.S83L/ GyrA p.D87N/ ParC p.S80I/ ParE p.S458A
EC6048	Facility 1	ST131	8	GyrA p.S83L/ GyrA p.D87N/ ParC p.S80I/ ParC p.E84V/ParE p.I529L
EC6055	Facility 1	ST131	32	GyrA p.S83L/ GyrA p.D87N/ ParC p.S80I/ ParC p.E84V/ParE p.I529L
EC6117	Facility 1	ST131	64	GyrA p.S83L/ GyrA p.D87N/ ParC p.S80I/ ParC p.E84V/ParE p.I529L
ECA166	Facility 1	ST131	64	GyrA p.S83L/ GyrA p.D87N/ ParC p.S80I/ ParC p.E84V/ParE p.I529L
ECA170	Facility 1	ST131	64	GyrA p.S83L/ GyrA p.D87N/ ParC p.S80I/ ParC p.E84V/ParE p.I529L
ECA174	Facility 1	ST216	2	GyrA p.S83L
ECA217	Facility 1	ST131	64	GyrA p.S83L/ GyrA p.D87N/ ParC p.S80I/ ParC p.E84V/ParE p.I529L
ECA675	Facility 1	ST216	8	GyrA p.S83L/ ParC p.S80I
ECA676	Facility 1	ST69	1	GyrA p.S83L
ECA682	Facility 1	ST69	1	GyrA p.S83L
ECA685	Facility 1	ST216	4	GyrA p.S83L
ECA693	Facility 1	ST131	64	GyrA p.S83L/ GyrA p.D87N/ ParC p.S80I/ ParC p.E84V/ParE p.I529L
ECA766	Facility 2	ST1193	32	GyrA p.S83L/ GyrA p.D87N/ ParC p.S80I/ ParE p.L416F
EC6065	Facility 2	ST1193	32	GyrA p.S83L/ GyrA p.D87N/ ParC p.S80I/ ParE p.L416F
EC3173	Facility 2	ST216	2	GyrA p.S83L
EC3112	Facility 2	ST1286	32	GyrA p.S83L/ GyrA p.D87Y/ ParC p.S80I
EC2210	Facility 2	ST1286	128	GyrA p.S83L/ GyrA p.D87Y/ ParC p.S80I
EC2244	Facility 2	ST1286	32	GyrA p.S83L/ GyrA p.D87Y/ ParC p.S80I
EC2219	Facility 2	ST1286	32	GyrA p.S83L/ GyrA p.D87Y/ ParC p.S80I
EC5869	Retirement	ST429	0.25	GyrA p.S83L
EC5859	Retirement	ST429	0.25	GyrA p.S83L
EC3179	Retirement	ST1286	32	GyrA p.S83L/ GyrA p.D87Y/ ParC p.S80I
EC3068	Retirement	ST1286	32	GyrA p.S83L/ GyrA p.D87Y/ ParC p.S80I
ECOFF: Ciprofloxacin 0.064 mg/L
